# Supplementary material for: Size-, Shape-, and Number Concentration-Dependent Nanoplastics Accumulation and Growth Responses in Lettuce
Source: Polymers (Basel). 2026 Jun 9;18(12):1436. doi: 10.3390/polym18121436 (PMC13306561; doi:10.3390/polym18121436)
Supplement: Supplementary file 1 [file polymers-18-01436-s001.zip]

Archive with 1 entries (1 files):
- polymers-4352358-supplementary.pdf
